# Supplementary material for: How the ecological structure affects the aesthetic atmosphere of the landscape: Evaluation of the landscape Beauty of Xingqing Palace Park in Xi’an
Source: PLoS One. 2024 May 15;19(5):e0302855. doi: 10.1371/journal.pone.0302855 (PMC11095750; doi:10.1371/journal.pone.0302855)
Supplement: S1 File — (XLSX) [file pone.0302855.s002.xlsx]

## Sheet: Sheet1
Landscape	Community stability		Ecological health of water bodies		Plant shape and texture		Plant neatness		Harmony between plants and water bodies		Plant aroma perception		Positive plant culture meanings		Plant cultural characteristics		Plant peculiarities		Species diversity		Underground vegetation coverage		Plant growth years		Locality of plant communities		Plant color diversity		Plant visual hierarchy		Seasonal plant ornamental period		Diversity of botanical art configurations		Proportion of endangered and valuable plants		AHP Evaluation Value	Comprehensive Evaluation Index
S1	2.16667	0.16835	2.46667	0.360873	1.9	0.04788	2.03333	0.0223667	2.26667	0.148013	2.03333	0.0925167	2.46667	0.218793	1.96667	0.0918433	2.06667	0.0134333	4	0.4424	5	0.2005	2	0.0262	4	0.8756	1	0.0133	3	0.0555	5	0.172	1	0.0295	1	0.0086	2.98767	0.647503
S2	3.7	0.28749	3.76667	0.551063	3.63333	0.09156	3.63333	0.0399667	3.6	0.23508	3.73333	0.169867	3.83333	0.340017	3.7	0.17279	3.7	0.02405	5	0.553	2	0.0802	2	0.0262	3	0.6567	2	0.0266	2	0.037	5	0.172	1	0.0295	2	0.0172	3.51028	0.760766
S3	1.9	0.14763	1.9	0.27797	2.26667	0.05712	2.06667	0.0227333	2.1	0.13713	1.83333	0.0834167	2.1	0.18627	1.93333	0.0902867	1.9	0.01235	3	0.3318	4	0.1604	4	0.0524	4	0.8756	2	0.0266	3	0.0555	5	0.172	1	0.0295	1	0.0086	2.72731	0.591075
S4	3.83333	0.29785	3.66667	0.536433	3.93333	0.09912	3.73333	0.0410667	4.03333	0.263377	3.8	0.1729	3.86667	0.342973	3.8	0.17746	3.33333	0.0216667	3	0.3318	2	0.0802	2	0.0262	3	0.6567	1	0.0133	2	0.037	5	0.172	2	0.059	1	0.0086	3.33765	0.723351
S5	4.1	0.31857	4.23333	0.619337	4.5	0.1134	3.83333	0.0421667	3.93333	0.256847	4.23333	0.192617	4.1	0.36367	4.1	0.19147	4.06667	0.0264333	5	0.553	5	0.2005	3	0.0393	4	0.8756	4	0.0532	5	0.0925	5	0.172	3	0.0885	2	0.0172	4.21631	0.91378
S6	4.1	0.31857	4.23333	0.619337	3.7	0.09324	3.93333	0.0432667	4	0.2612	4	0.182	3.8	0.33706	4.13333	0.193027	3.63333	0.0236167	4	0.4424	3	0.1203	2	0.0262	4	0.8756	2	0.0266	3	0.0555	5	0.172	1	0.0295	1	0.0086	3.82802	0.829627
S7	3.4	0.26418	3.66667	0.536433	3.56667	0.08988	3.73333	0.0410667	3.53333	0.230727	3.73333	0.169867	3.4	0.30158	3.86667	0.180573	3.5	0.02275	2	0.2212	1	0.0401	3	0.0393	5	1.0945	1	0.0133	1	0.0185	5	0.172	2	0.059	1	0.0086	3.50356	0.759308
S8	3.76667	0.29267	3.6	0.52668	3.76667	0.09492	3.63333	0.0399667	3.8	0.24814	3.53333	0.160767	3.76667	0.334103	3.4	0.15878	3.7	0.02405	5	0.553	3	0.1203	3	0.0393	3	0.6567	5	0.0665	3	0.0555	5	0.172	2	0.059	2	0.0172	3.61958	0.784453
S9	3.86667	0.30044	3.63333	0.531557	3.63333	0.09156	3.83333	0.0421667	3.63333	0.237257	3.36667	0.153183	3.4	0.30158	3.66667	0.171233	3.43333	0.0223167	3	0.3318	1	0.0401	2	0.0262	3	0.6567	1	0.0133	2	0.037	5	0.172	1	0.0295	1	0.0086	3.16649	0.686258
S10	2.8	0.21756	3.03333	0.443777	2.8	0.07056	2.86667	0.0315333	2.86667	0.187193	2.63333	0.119817	2.96667	0.263143	2.83333	0.132317	3.06667	0.0199333	4	0.4424	5	0.2005	2	0.0262	4	0.8756	2	0.0266	2	0.037	5	0.172	1	0.0295	1	0.0086	3.30423	0.71611
S11	4.3	0.33411	3.96667	0.580323	3.73333	0.09408	4.1	0.0451	4.16667	0.272083	4.16667	0.189583	4.13333	0.366627	4.13333	0.193027	4	0.026	1	0.1106	5	0.2005	1	0.0131	5	1.0945	2	0.0266	1	0.0185	2	0.0688	1	0.0295	1	0.0086	3.67163	0.795735
S12	4.56667	0.35483	4.6	0.67298	4.26667	0.10752	4.46667	0.0491333	4.46667	0.291673	4.2	0.1911	4.63333	0.410977	4.46667	0.208593	4.26667	0.0277333	4	0.4424	4	0.1604	4	0.0524	5	1.0945	1	0.0133	2	0.037	5	0.172	1	0.0295	1	0.0086	4.32464	0.937257
S13	3.86667	0.30044	4.33333	0.633967	3.6	0.09072	3.9	0.0429	4.2	0.27426	3.96667	0.180483	4.23333	0.375497	3.83333	0.179017	4.06667	0.0264333	3	0.3318	2	0.0802	3	0.0393	5	1.0945	1	0.0133	2	0.037	5	0.172	1	0.0295	1	0.0086	3.90992	0.847377
S14	1.8	0.13986	1.86667	0.273093	1.83333	0.0462	1.53333	0.0168667	1.76667	0.115363	1.66667	0.0758333	2.1	0.18627	2.23333	0.104297	1.93333	0.0125667	4	0.4424	4	0.1604	3	0.0393	4	0.8756	1	0.0133	3	0.0555	5	0.172	3	0.0885	1	0.0086	2.82595	0.612454
S15	3.66667	0.2849	3.86667	0.565693	3.66667	0.0924	3.53333	0.0388667	3.73333	0.243787	3.3	0.15015	3.8	0.33706	3.63333	0.169677	3.63333	0.0236167	3	0.3318	3	0.1203	3	0.0393	4	0.8756	1	0.0133	3	0.0555	5	0.172	2	0.059	1	0.0086	3.58155	0.776211
S16	1.63333	0.12691	1.83333	0.268217	1.56667	0.03948	1.46667	0.0161333	1.56667	0.102303	1.73333	0.0788667	1.66667	0.147833	1.53333	0.0716067	1.66667	0.0108333	4	0.4424	5	0.2005	3	0.0393	4	0.8756	1	0.0133	2	0.037	5	0.172	2	0.059	1	0.0086	2.70988	0.587299
S17	1.73333	0.13468	1.8	0.26334	1.63333	0.04116	1.56667	0.0172333	1.9	0.12407	1.76667	0.0803833	1.76667	0.156703	1.93333	0.0902867	1.66667	0.0108333	2	0.2212	1	0.0401	2	0.0262	5	1.0945	1	0.0133	1	0.0185	5	0.172	1	0.0295	1	0.0086	2.54259	0.551043
S18	3.06667	0.23828	3.16667	0.463283	3.03333	0.07644	3	0.033	2.83333	0.185017	2.86667	0.130433	2.96667	0.263143	3.06667	0.143213	2.86667	0.0186333	1	0.1106	1	0.0401	1	0.0131	5	1.0945	2	0.0266	1	0.0185	2	0.0688	1	0.0295	1	0.0086	2.96174	0.641884
S19	1.8	0.13986	1.93333	0.282847	1.9	0.04788	1.96667	0.0216333	1.76667	0.115363	1.8	0.0819	1.9	0.16853	1.83333	0.0856167	1.9	0.01235	1	0.1106	1	0.0401	2	0.0262	5	1.0945	2	0.0266	1	0.0185	2	0.0688	1	0.0295	1	0.0086	2.37938	0.515671
S20	4.5	0.34965	4.5	0.65835	4.03333	0.10164	3.96667	0.0436333	4.33333	0.282967	4.3	0.19565	4.23333	0.375497	4.13333	0.193027	4.2	0.0273	4	0.4424	3	0.1203	2	0.0262	4	0.8756	2	0.0266	5	0.0925	5	0.172	1	0.0295	1	0.0086	4.02141	0.871541
S21	1.8	0.13986	1.56667	0.229203	1.63333	0.04116	1.56667	0.0172333	1.86667	0.121893	1.4	0.0637	1.86667	0.165573	1.7	0.07939	1.76667	0.0114833	5	0.553	4	0.1604	1	0.0131	5	1.0945	2	0.0266	1	0.0185	5	0.172	1	0.0295	1	0.0086	2.9457	0.638406
S22	2.7	0.20979	2.96667	0.434023	3.06667	0.07728	2.76667	0.0304333	2.96667	0.193723	2.93333	0.133467	2.83333	0.251317	3	0.1401	3.06667	0.0199333	3	0.3318	2	0.0802	5	0.0655	5	1.0945	1	0.0133	2	0.037	5	0.172	1	0.0295	1	0.0086	3.32247	0.720061
S23	1.96667	0.15281	1.8	0.26334	2.03333	0.05124	2.03333	0.0223667	1.86667	0.121893	1.93333	0.0879667	1.93333	0.171487	2	0.0934	1.66667	0.0108333	2	0.2212	5	0.2005	2	0.0262	5	1.0945	2	0.0266	1	0.0185	2	0.0688	1	0.0295	2	0.0172	2.67834	0.580462
S24	1.9	0.14763	1.93333	0.282847	1.9	0.04788	1.9	0.0209	2.06667	0.134953	1.9	0.08645	1.76667	0.156703	1.93333	0.0902867	1.86667	0.0121333	1	0.1106	4	0.1604	2	0.0262	5	1.0945	2	0.0266	1	0.0185	2	0.0688	2	0.059	1	0.0086	2.55298	0.553295
S25	3.63333	0.28231	3.76667	0.551063	3.5	0.0882	3.73333	0.0410667	3.66667	0.239433	3.56667	0.162283	3.36667	0.298623	3.73333	0.174347	3.2	0.0208	3	0.3318	1	0.0401	2	0.0262	3	0.6567	1	0.0133	2	0.037	5	0.172	2	0.059	1	0.0086	3.20283	0.694132
S26	2.96667	0.23051	3.03333	0.443777	2.9	0.07308	3	0.033	2.8	0.18284	2.66667	0.121333	2.9	0.25723	3.1	0.14477	2.83333	0.0184167	3	0.3318	3	0.1203	3	0.0393	5	1.0945	1	0.0133	2	0.037	5	0.172	1	0.0295	1	0.0086	3.35126	0.726301
S27	1.7	0.13209	1.66667	0.243833	1.76667	0.04452	1.76667	0.0194333	1.63333	0.106657	1.7	0.07735	1.66667	0.147833	1.83333	0.0856167	1.6	0.0104	3	0.3318	4	0.1604	2	0.0262	4	0.8756	2	0.0266	2	0.037	4	0.1376	1	0.0295	1	0.0086	2.50103	0.542036
S28	2.93333	0.22792	2.9	0.42427	3.53333	0.08904	2.8	0.0308	2.93333	0.191547	3.06667	0.139533	3.2	0.28384	3	0.1401	2.9	0.01885	3	0.3318	3	0.1203	2	0.0262	5	1.0945	2	0.0266	3	0.0555	3	0.1032	1	0.0295	1	0.0086	3.3421	0.724316
S29	1.5	0.11655	1.66667	0.243833	1.53333	0.03864	1.56667	0.0172333	1.53333	0.100127	1.46667	0.0667333	1.63333	0.144877	1.53333	0.0716067	1.53333	0.00996667	3	0.3318	3	0.1203	3	0.0393	5	1.0945	1	0.0133	3	0.0555	5	0.172	1	0.0295	1	0.0086	2.67437	0.579602
S30	2.96667	0.23051	3.06667	0.448653	3.03333	0.07644	2.83333	0.0311667	3.1	0.20243	2.9	0.13195	3.06667	0.272013	2.86667	0.133873	2.9	0.01885	5	0.553	4	0.1604	3	0.0393	3	0.6567	2	0.0266	2	0.037	5	0.172	1	0.0295	1	0.0086	3.22899	0.699802
S31	3.8	0.29526	4.06667	0.594953	3.8	0.09576	3.83333	0.0421667	3.86667	0.252493	3.66667	0.166833	3.7	0.32819	3.93333	0.183687	3.7	0.02405	3	0.3318	4	0.1604	3	0.0393	4	0.8756	1	0.0133	3	0.0555	5	0.172	1	0.0295	1	0.0086	3.66939	0.795249
S32	1.6	0.12432	1.66667	0.243833	1.76667	0.04452	1.9	0.0209	1.7	0.11101	1.63333	0.0743167	1.56667	0.138963	1.7	0.07939	1.83333	0.0119167	3	0.3318	3	0.1203	3	0.0393	5	1.0945	2	0.0266	3	0.0555	5	0.172	1	0.0295	1	0.0086	2.72727	0.591067
