# Supplementary material for: How the ecological structure affects the aesthetic atmosphere of the landscape: Evaluation of the landscape Beauty of Xingqing Palace Park in Xi’an
Source: PLoS One. 2024 May 15;19(5):e0302855. doi: 10.1371/journal.pone.0302855 (PMC11095750; doi:10.1371/journal.pone.0302855)
Supplement: S2 File — (XLS) [file pone.0302855.s003.xls]

	Expert1	Expert2	Expert3	Expert4	Expert5	Expert6	Expert7	Expert8	Expert9	Expert10	Expert11	Expert12	Expert13	Expert14	Expert15	Expert16	Expert17	Expert18	Expert19	Expert20	Expert21	Expert22	Expert23	Expert24	Expert25	Expert26	Expert27	Expert28	Expert29	Expert30	Average
1 Ecology element	5	5	5	4	4	5	4	4	5	4	5	5	5	4	5	4	5	5	4	4	5	5	5	5	4	5	5	4	5	4	4.6
1.1 Species diversity (C1)	5	5	4	5	4	5	3	4	3	4	5	5	5	4	5	5	4	4	5	4	4	5	5	5	4	4	5	4	4	3	4.37
1.2 Community stability (C2)	4	4	5	5	4	5	4	5	4	4	5	5	4	5	5	3	5	5	5	4	5	4	4	3	3	4	4	5	4	4	4.33
1.3 Underground vegetation coverage (C3)	4	3	3	5	3	4	4	4	5	3	4	4	4	3	4	4	3	4	3	3	3	5	4	4	4	2	4	4	5	3	3.73
1.4 Locality of plant communities (C4)	5	3	5	3	5	5	5	4	4	5	5	5	5	5	4	5	5	5	4	4	4	4	3	5	5	5	5	3	4	5	4.47
1.5 Ecological health of water bodies (C5)	4	4	4	5	3	4	5	3	5	3	5	2	5	4	5	4	4	5	4	5	4	5	5	4	4	5	5	4	5	5	4.3
2 Aesthetics element	4	4	4	5	4	5	4	3	5	4	5	5	4	3	5	4	5	4	5	5	4	4	4	4	5	5	4	5	4	4	4.33
2.1 Plant color diversity (C6)	4	5	3	4	3	5	4	4	5	3	3	5	4	3	4	4	4	4	4	4	4	2	2	3	5	5	4	3	5	2	3.8
2.2 Plant shape and texture (C7)	4	5	3	4	3	5	4	3	4	3	4	5	5	3	4	4	4	5	5	5	3	4	4	3	5	5	3	4	5	4	4.07
2.3 Plant visual hierarchy (C8)	4	4	3	4	3	5	3	4	5	3	5	4	3	3	5	4	5	5	5	4	2	3	3	5	4	4	4	3	5	4	3.93
2.4 Plant neatness (C9)	3	4	4	5	4	4	4	3	4	4	5	4	4	3	4	3	4	4	4	5	4	2	3	3	3	3	5	2	4	3	3.7
2.5 Harmony between plants and water bodies(C10)	3	4	4	5	4	5	4	5	5	4	5	4	5	4	4	5	5	5	4	5	5	5	4	4	4	4	5	4	5	4	4.43
2.6 Plant peculiarities (C11)	4	3	2	5	4	5	3	3	4	4	3	4	4	3	3	4	2	4	5	2	3	3	3	4	3	3	3	2	3	4	3.4
2.7 Seasonal plant ornamental period (C12)	4	4	4	4	4	5	3	3	5	4	4	5	4	4	5	4	3	4	5	5	4	4	5	5	5	5	3	4	3	3	4.13
2.8 Diversity of botanical art configurations (C13)	3	5	3	5	3	5	2	5	5	3	4	5	4	5	5	3	3	3	5	5	3	4	4	4	5	4	5	5	4	4	4.1
2.9 Plant aroma perception (C14)	3	3	3	5	3	5	2	4	4	3	5	3	2	2	4	3	2	2	4	4	3	5	5	3	3	3	4	3	3	2	3.33
3 Culture element	4	5	5	5	4	5	5	4	5	4	5	4	4	5	4	3	4	3	4	2	5	5	4	3	4	4	5	4	4	3	4.17
3.1 Positive plant culture meanings (C15)	5	4	5	5	4	5	5	5	5	4	5	5	5	5	4	5	4	4	4	5	5	5	5	5	5	4	5	4	5	4	4.67
3.2 Plant cultural characteristics (C16)	5	5	3	5	4	5	4	4	5	4	4	4	4	5	4	5	4	4	4	5	5	5	5	4	5	5	5	3	4	4	4.4
3.3 Plant growth years (C17)	4	4	2	4	3	3	3	4	4	3	3	3	3	3	3	4	3	3	3	3	4	5	5	5	4	4	4	2	3	2	3.43
3.4 Proportion of endangered and valuable plants (C18)	4	3	2	3	3	4	3	5	4	3	3	2	3	2	3	3	2	3	2	4	4	4	3	4	5	4	3	4	4	3	3.3
