# Supplementary material for: How the ecological structure affects the aesthetic atmosphere of the landscape: Evaluation of the landscape Beauty of Xingqing Palace Park in Xi’an
Source: PLoS One. 2024 May 15;19(5):e0302855. doi: 10.1371/journal.pone.0302855 (PMC11095750; doi:10.1371/journal.pone.0302855)
Supplement: S3 File — (XLSX) [file pone.0302855.s004.xlsx]

## Sheet: Sheet1
Number	Submission time of questionnaire	5、1.2.3.4.5为五个评价尺度，依次为：景观效果差、景观效果一般、景观效果较好、景观效果好、景观美景度高	6、1.2.3.4.5为五个评价尺度，依次为：景观效果差、景观效果一般、景观效果较好、景观效果好、景观美景度高	7、1.2.3.4.5为五个评价尺度，依次为：景观效果差、景观效果一般、景观效果较好、景观效果好、景观美景度高	8、1.2.3.4.5为五个评价尺度，依次为：景观效果差、景观效果一般、景观效果较好、景观效果好、景观美景度高	9、1.2.3.4.5为五个评价尺度，依次为：景观效果差、景观效果一般、景观效果较好、景观效果好、景观美景度高	10、1.2.3.4.5为五个评价尺度，依次为：景观效果差、景观效果一般、景观效果较好、景观效果好、景观美景度高	11、1.2.3.4.5为五个评价尺度，依次为：景观效果差、景观效果一般、景观效果较好、景观效果好、景观美景度高	12、1.2.3.4.5为五个评价尺度，依次为：景观效果差、景观效果一般、景观效果较好、景观效果好、景观美景度高	13、1.2.3.4.5为五个评价尺度，依次为：景观效果差、景观效果一般、景观效果较好、景观效果好、景观美景度高	14、1.2.3.4.5为五个评价尺度，依次为：景观效果差、景观效果一般、景观效果较好、景观效果好、景观美景度高	15、1.2.3.4.5为五个评价尺度，依次为：景观效果差、景观效果一般、景观效果较好、景观效果好、景观美景度高	16、1.2.3.4.5为五个评价尺度，依次为：景观效果差、景观效果一般、景观效果较好、景观效果好、景观美景度高	17、1.2.3.4.5为五个评价尺度，依次为：景观效果差、景观效果一般、景观效果较好、景观效果好、景观美景度高	18、1.2.3.4.5为五个评价尺度，依次为：景观效果差、景观效果一般、景观效果较好、景观效果好、景观美景度高	19、1.2.3.4.5为五个评价尺度，依次为：景观效果差、景观效果一般、景观效果较好、景观效果好、景观美景度高	20、1.2.3.4.5为五个评价尺度，依次为：景观效果差、景观效果一般、景观效果较好、景观效果好、景观美景度高	21、1.2.3.4.5为五个评价尺度，依次为：景观效果差、景观效果一般、景观效果较好、景观效果好、景观美景度高	22、1.2.3.4.5为五个评价尺度，依次为：景观效果差、景观效果一般、景观效果较好、景观效果好、景观美景度高	23、1.2.3.4.5为五个评价尺度，依次为：景观效果差、景观效果一般、景观效果较好、景观效果好、景观美景度高	24、1.2.3.4.5为五个评价尺度，依次为：景观效果差、景观效果一般、景观效果较好、景观效果好、景观美景度高	25、1.2.3.4.5为五个评价尺度，依次为：景观效果差、景观效果一般、景观效果较好、景观效果好、景观美景度高	26、1.2.3.4.5为五个评价尺度，依次为：景观效果差、景观效果一般、景观效果较好、景观效果好、景观美景度高	27、1.2.3.4.5为五个评价尺度，依次为：景观效果差、景观效果一般、景观效果较好、景观效果好、景观美景度高	28、1.2.3.4.5为五个评价尺度，依次为：景观效果差、景观效果一般、景观效果较好、景观效果好、景观美景度高	29、1.2.3.4.5为五个评价尺度，依次为：景观效果差、景观效果一般、景观效果较好、景观效果好、景观美景度高	30、1.2.3.4.5为五个评价尺度，依次为：景观效果差、景观效果一般、景观效果较好、景观效果好、景观美景度高	31、1.2.3.4.5为五个评价尺度，依次为：景观效果差、景观效果一般、景观效果较好、景观效果好、景观美景度高	32、1.2.3.4.5为五个评价尺度，依次为：景观效果差、景观效果一般、景观效果较好、景观效果好、景观美景度高	33、1.2.3.4.5为五个评价尺度，依次为：景观效果差、景观效果一般、景观效果较好、景观效果好、景观美景度高	34、1.2.3.4.5为五个评价尺度，依次为：景观效果差、景观效果一般、景观效果较好、景观效果好、景观美景度高	35、1.2.3.4.5为五个评价尺度，依次为：景观效果差、景观效果一般、景观效果较好、景观效果好、景观美景度高	36、1.2.3.4.5为五个评价尺度，依次为：景观效果差、景观效果一般、景观效果较好、景观效果好、景观美景度高	Total score
1	2024/2/2 22:37:45	3	5	3	4	5	2	4	4	4	4	1	5	5	4	4	1	2	4	5	5	4	3	3	4	3	5	2	1	2	3	3	2	109
2	2024/2/2 22:37:50	2	4	5	4	3	3	3	4	1	3	1	5	5	5	5	1	3	3	2	2	3	4	3	3	5	5	3	4	3	3	4	4	108
3	2024/2/2 22:38:01	5	1	5	5	4	3	4	4	2	1	2	3	2	5	4	4	2	4	3	1	4	3	3	3	5	5	2	2	3	2	4	2	102
4	2024/2/2 22:38:11	5	2	3	5	1	3	4	2	4	3	4	5	3	3	3	3	3	3	5	5	4	2	5	3	4	3	2	4	4	2	5	3	110
5	2024/2/2 22:38:16	3	5	3	5	4	3	5	3	4	1	5	4	3	4	4	4	1	3	3	2	4	5	2	3	3	3	2	4	1	3	4	3	106
6	2024/2/2 22:38:21	2	3	3	1	3	3	5	5	3	5	2	4	4	3	4	3	5	3	1	3	3	3	3	4	3	4	3	4	4	1	2	1	100
7	2024/2/2 22:38:26	4	4	2	5	1	1	3	3	3	3	3	3	3	5	4	3	4	3	1	2	3	5	3	2	4	1	4	2	3	1	4	2	94
8	2024/2/2 22:38:37	5	3	4	4	3	5	2	5	3	1	2	3	4	3	3	5	3	3	1	1	5	4	3	5	4	5	1	4	3	4	3	4	108
9	2024/2/2 22:38:42	5	1	5	3	5	4	1	5	3	1	4	3	5	5	4	4	4	3	3	3	4	4	3	3	3	4	4	5	3	4	5	1	114
10	2024/2/2 22:38:47	4	1	1	5	3	2	1	1	4	1	4	3	2	2	5	5	4	3	5	4	1	2	5	3	5	2	4	4	1	3	4	3	97
11	2024/2/2 22:38:52	5	2	3	5	1	5	3	4	1	2	3	4	5	4	5	4	5	2	5	1	4	4	5	3	3	4	4	4	2	3	4	1	110
12	2024/2/2 22:38:58	4	3	5	5	1	5	3	5	4	4	3	3	4	4	4	3	2	5	3	4	5	5	3	4	4	4	3	5	3	2	3	3	118
13	2024/2/2 22:39:03	3	5	5	3	1	5	2	4	3	3	4	3	1	5	4	4	5	2	3	5	4	5	3	4	3	5	3	4	2	4	4	3	114
14	2024/2/2 22:39:08	4	5	3	1	4	4	5	5	2	5	4	5	3	5	4	5	4	4	4	4	3	4	2	4	4	4	2	2	4	3	3	3	118
15	2024/2/2 22:39:14	4	2	3	4	5	3	4	5	3	3	3	2	3	5	4	3	4	1	4	2	1	4	3	3	5	5	3	4	3	4	4	3	109
16	2024/2/2 22:39:19	4	1	3	2	5	2	4	5	5	3	3	5	3	4	4	5	3	2	3	5	4	5	3	3	3	1	3	4	1	3	4	4	109
17	2024/2/2 22:39:30	3	5	3	4	5	5	3	4	4	3	3	5	3	5	5	1	1	4	5	5	4	4	2	1	3	4	3	4	4	4	5	3	117
18	2024/2/2 22:39:35	3	5	5	1	4	3	5	2	5	2	5	5	5	4	3	2	2	3	3	5	2	4	2	2	4	3	3	4	5	1	4	3	109
19	2024/2/2 22:39:40	2	4	5	3	5	4	4	5	2	5	1	2	5	3	3	5	3	3	1	5	5	4	1	3	4	1	3	3	5	2	2	3	106
20	2024/2/2 22:39:45	2	4	5	3	1	4	5	1	1	3	5	4	2	3	4	3	1	5	4	3	2	3	4	3	3	4	4	4	5	4	4	1	104
21	2024/2/2 22:39:50	4	5	3	1	3	4	3	4	1	2	1	4	4	5	5	4	3	3	3	1	3	4	3	4	3	3	1	5	5	4	1	3	102
22	2024/2/2 22:39:55	3	2	3	4	5	3	5	4	3	3	3	1	1	3	3	4	3	1	4	1	4	3	3	2	4	3	3	2	3	3	3	2	94
23	2024/2/2 22:40:04	5	3	3	1	5	4	3	3	1	2	1	1	4	1	4	1	3	4	3	2	3	3	2	3	2	4	2	2	2	3	5	4	89
24	2024/2/2 22:40:09	2	5	1	3	5	5	3	2	3	4	1	4	4	3	4	2	5	5	1	2	1	4	4	4	4	5	2	4	3	4	3	4	106
25	2024/2/2 22:40:14	4	4	3	2	3	5	2	1	3	2	5	3	2	2	4	2	5	3	4	4	3	4	3	3	3	4	2	5	3	4	3	5	105
26	2024/2/2 22:40:19	4	4	1	5	4	5	4	5	3	4	3	2	5	3	3	4	2	1	1	1	4	1	2	3	4	5	1	1	1	3	5	1	95
27	2024/2/2 22:44:11	2	5	4	4	5	3	4	5	4	3	5	5	4	5	1	2	5	4	4	3	4	4	3	4	2	2	5	3	2	3	5	3	117
28	2024/2/2 22:44:16	3	3	2	3	4	3	1	5	4	3	4	4	4	4	5	2	3	4	4	3	1	3	3	4	3	2	4	4	4	5	4	4	109
29	2024/2/2 22:44:21	3	4	4	2	5	2	3	2	3	3	1	1	3	1	4	3	4	3	3	5	1	5	4	5	3	5	2	4	4	2	4	3	101
30	2024/2/2 22:44:32	4	5	4	4	1	1	4	4	5	2	4	5	3	2	5	3	3	2	3	5	5	3	3	3	4	5	4	5	5	5	2	3	116
31	2024/2/2 22:44:37	3	3	3	4	2	3	2	3	4	1	5	5	3	4	1	3	3	5	1	5	4	1	3	3	3	3	3	3	3	5	4	4	102
32	2024/2/2 22:44:42	4	4	5	1	4	4	2	4	4	3	5	5	4	5	3	3	3	5	4	4	4	4	3	3	4	2	2	4	2	5	4	1	114
33	2024/2/2 22:44:53	2	4	4	2	4	4	2	3	4	3	4	4	4	4	5	4	5	4	3	4	4	5	1	2	4	5	3	5	3	4	3	4	116
34	2024/2/2 22:44:58	1	3	4	3	2	5	5	2	5	5	5	3	1	5	5	3	5	4	4	4	2	3	1	5	2	4	2	4	2	3	3	4	109
35	2024/2/2 22:45:08	3	4	1	1	5	3	4	3	1	5	3	3	5	1	5	2	5	4	2	4	4	4	3	4	5	3	2	1	3	1	3	3	100
36	2024/2/2 22:45:13	3	2	3	3	3	4	5	5	2	5	5	5	4	5	4	3	4	2	2	2	3	4	3	3	4	2	3	2	3	1	2	3	104
37	2024/2/2 22:45:19	3	3	4	2	4	4	3	3	4	5	3	5	5	5	2	4	1	4	2	5	5	4	2	3	5	5	3	1	3	3	3	4	112
38	2024/2/2 22:45:24	1	3	5	5	4	3	2	4	5	2	4	3	5	3	4	2	3	4	4	2	5	4	4	3	4	2	2	4	5	4	4	3	112
39	2024/2/2 22:45:29	3	3	3	4	3	1	4	4	3	4	3	4	1	2	3	3	5	2	2	5	4	4	4	1	3	4	1	3	1	3	5	1	96
40	2024/2/2 22:45:34	5	5	3	4	4	2	5	4	3	1	5	3	4	3	5	3	3	4	1	4	4	3	3	3	1	4	3	2	3	5	4	4	110
41	2024/2/2 22:45:39	4	4	2	3	4	5	4	2	2	2	5	3	1	4	1	3	3	3	3	1	4	2	3	3	5	5	4	4	3	4	4	2	102
42	2024/2/2 22:45:46	1	1	2	4	3	4	4	2	3	5	3	3	5	2	4	3	3	5	4	4	3	4	4	3	4	3	4	4	5	3	3	2	107
43	2024/2/2 22:45:51	4	5	5	4	4	3	3	5	3	3	4	5	5	3	2	3	3	4	4	3	3	4	2	3	4	4	1	4	2	4	3	3	112
44	2024/2/2 22:45:56	3	3	3	4	5	4	3	4	4	3	4	5	2	2	3	5	2	3	4	3	4	3	2	4	3	5	3	4	3	2	4	2	108
45	2024/2/2 22:46:04	4	3	4	4	4	3	3	3	1	4	5	5	5	4	5	3	3	3	3	5	5	4	3	1	4	2	3	4	4	4	2	2	112
46	2024/2/2 22:46:10	3	5	2	4	5	5	3	2	1	4	5	4	3	3	1	5	3	3	3	3	3	4	1	2	1	4	3	5	4	1	5	3	103
47	2024/2/2 22:46:17	2	3	3	4	5	4	5	4	5	5	4	5	5	3	4	4	4	3	4	1	1	3	2	3	2	3	3	5	3	4	2	4	112
48	2024/2/2 22:46:23	4	1	4	5	3	4	4	1	4	5	5	4	3	3	2	3	4	2	2	4	5	5	3	3	2	1	1	1	1	4	4	5	102
49	2024/2/2 22:46:30	4	5	2	4	3	1	4	5	1	5	1	3	4	5	1	3	3	3	2	3	4	4	3	2	3	5	4	5	5	4	4	4	109
50	2024/2/2 22:47:19	4	1	4	3	5	4	5	2	1	4	4	5	5	4	3	5	3	2	4	2	3	4	3	4	4	3	1	2	3	4	5	3	109
51	2023/7/12 21:33:36	4	5	4	4	5	3	3	5	3	4	4	5	3	5	4	5	3	2	3	4	4	3	5	5	3	2	4	4	2	3	4	4	121
52	2023/7/12 21:33:54	4	2	3	4	5	3	3	5	3	4	4	4	3	4	4	4	3	2	4	3	2	3	4	4	2	2	3	4	3	4	4	3	109
53	2023/7/12 21:46:40	3	4	3	5	4	3	5	4	5	4	5	4	4	5	5	5	4	2	3	3	3	4	4	5	3	3	3	3	4	4	3	3	122
54	2023/7/12 21:51:13	3	4	5	5	4	5	5	5	3	4	5	4	5	3	4	3	4	5	3	5	4	3	4	3	3	5	5	3	3	3	3	4	127
55	2023/7/12 21:51:15	5	4	3	3	3	5	3	3	4	4	5	5	3	3	3	4	3	4	3	5	4	3	3	5	3	5	3	5	3	4	5	4	122
56	2023/7/12 21:51:17	3	5	4	5	5	5	5	4	4	4	3	5	5	3	3	4	5	4	3	5	3	5	4	3	3	3	5	3	5	3	5	3	129
57	2023/7/12 21:51:17	5	3	3	5	5	3	5	4	4	4	5	5	5	3	3	3	4	5	3	5	3	4	4	5	4	3	5	5	3	4	3	4	129
58	2023/7/12 21:51:54	3	3	4	4	5	5	3	4	3	4	5	5	5	5	3	3	3	3	5	4	3	3	4	3	3	5	3	5	3	4	5	4	124
59	2023/7/12 21:52:31	5	4	3	3	5	5	5	4	4	4	4	5	3	4	4	3	5	5	5	4	4	4	3	5	3	3	3	3	5	4	5	4	130
60	2023/7/12 21:52:49	5	5	5	5	5	5	5	5	5	5	5	5	5	5	5	5	5	5	5	5	5	5	5	5	5	5	5	5	5	5	5	5	160
61	2023/7/12 21:52:58	3	5	4	3	5	5	3	4	3	4	5	5	5	5	4	3	5	4	3	5	4	3	3	3	3	3	3	3	5	3	3	5	124
62	2023/7/12 21:53:05	3	3	4	4	5	5	3	4	5	3	5	5	5	3	4	3	3	3	3	4	3	3	3	3	3	5	5	5	3	5	5	3	123
63	2023/7/12 21:53:20	5	4	3	5	5	5	5	4	4	4	5	5	4	4	5	3	4	5	3	4	4	5	4	5	3	3	3	3	3	4	3	3	129
64	2023/7/12 21:54:13	3	5	4	4	5	5	5	4	5	4	4	5	4	3	5	3	3	5	5	5	3	4	3	5	3	4	5	5	3	4	3	4	132
65	2023/7/12 21:54:24	3	3	4	5	5	5	3	4	3	4	3	5	5	5	4	3	4	5	3	5	4	4	4	4	3	5	3	3	5	5	5	5	131
66	2023/7/12 21:55:05	4	4	4	4	5	3	3	4	5	4	5	4	4	3	5	3	4	4	3	5	3	5	4	5	3	3	3	5	3	3	3	4	124
67	2023/7/12 21:55:08	3	5	3	5	5	5	3	4	4	5	3	4	5	5	3	3	3	4	5	3	3	5	4	3	3	3	3	3	3	5	3	4	122
68	2023/7/12 21:55:57	3	3	3	4	5	5	5	4	5	4	5	5	3	4	4	4	3	5	3	4	3	5	4	3	3	3	3	3	5	4	3	4	124
69	2023/7/12 21:56:19	5	5	5	5	5	5	5	5	5	5	5	5	5	5	5	5	5	5	5	5	5	5	5	5	5	5	5	5	5	5	5	5	160
70	2023/7/12 22:18:50	4	4	5	5	3	5	3	3	5	4	4	5	3	3	4	3	5	4	5	4	3	3	4	5	3	4	3	3	3	4	5	5	126
71	2023/7/12 22:18:50	3	5	3	3	5	3	5	4	3	4	5	5	5	5	4	4	4	5	4	4	4	3	4	5	3	5	3	5	3	3	5	4	130
72	2023/7/12 22:18:52	5	4	3	3	3	5	5	5	5	4	5	4	5	3	4	3	3	5	3	4	4	3	3	5	5	5	3	5	5	4	5	3	131
73	2023/7/12 22:18:53	5	4	4	3	5	5	5	4	4	4	5	5	4	4	5	3	3	5	3	5	4	3	4	3	4	4	3	5	5	5	3	3	131
74	2023/7/12 22:19:12	5	4	3	3	5	5	5	4	5	4	5	5	5	5	5	3	4	4	3	4	4	5	3	5	3	5	3	5	3	3	5	4	134
75	2023/7/12 22:19:23	3	5	3	4	5	5	3	3	4	3	4	5	5	3	4	3	3	4	3	5	4	5	3	5	4	5	3	3	5	4	5	5	128
76	2023/7/12 22:19:24	3	5	4	3	4	5	4	4	4	3	5	5	5	5	4	3	3	3	3	4	5	5	4	5	3	3	3	5	5	4	5	4	130
77	2023/7/12 22:19:26	3	4	3	4	5	5	5	4	5	3	5	5	4	3	3	5	3	4	5	4	4	4	5	5	3	5	3	3	3	3	4	3	127
78	2023/7/12 22:19:27	3	5	3	5	5	3	5	3	5	5	5	4	4	3	4	3	3	3	3	5	5	3	4	5	4	3	5	3	3	5	5	3	127
79	2023/7/12 22:19:45	3	5	3	5	5	5	3	3	3	4	5	4	4	4	3	3	4	4	3	4	3	5	4	3	3	3	3	5	5	4	3	4	122
80	2023/7/12 22:19:58	3	5	5	4	5	5	3	4	3	4	4	4	5	5	5	3	3	4	5	5	3	3	4	4	3	3	5	3	3	4	5	4	128
81	2023/7/12 22:19:58	5	4	3	4	3	3	3	4	4	5	5	5	4	3	4	3	5	4	3	5	3	5	4	3	3	3	3	5	3	4	5	5	125
82	2023/7/12 22:20:00	3	5	5	4	5	3	5	5	3	5	4	4	4	3	4	3	4	4	5	4	4	3	4	3	3	3	3	3	5	4	3	4	124
83	2023/7/12 22:20:01	5	5	5	5	5	3	5	4	5	4	4	4	5	3	4	3	5	4	3	5	5	3	3	5	3	5	5	5	5	4	3	4	136
84	2023/7/12 22:20:19	3	4	3	4	3	5	5	4	5	4	3	5	3	3	5	3	4	3	5	5	5	3	4	5	3	3	3	5	3	4	5	4	126
85	2023/7/12 22:20:31	3	4	3	3	4	3	4	4	5	4	4	4	5	4	4	3	4	5	5	5	3	5	4	3	5	5	3	3	3	4	3	4	125
86	2023/7/13 0:54:51	3	4	4	5	3	3	5	4	4	4	5	5	4	4	4	5	4	4	4	4	3	4	4	5	5	4	5	5	5	4	4	5	135
87	2023/7/13 11:42:19	2	3	3	4	2	2	2	2	2	2	3	3	2	3	2	2	2	1	2	2	1	3	2	2	1	3	2	2	3	3	2	4	74
88	2023/7/14 19:20:53	2	1	1	2	2	2	1	2	1	1	2	1	1	1	2	2	2	2	2	2	2	2	2	1	2	2	2	1	2	1	1	1	51
89	2023/7/14 19:20:57	5	5	5	5	4	4	4	4	4	4	4	4	4	4	4	4	4	4	4	4	4	4	4	5	5	5	5	5	5	5	5	5	141
90	2023/7/14 20:24:50	2	2	1	2	1	2	1	1	1	2	2	2	1	1	1	1	2	2	1	1	1	1	1	1	2	1	2	2	2	1	2	1	46
91	2023/7/14 20:24:50	2	2	1	2	1	2	1	1	1	2	2	1	2	2	1	2	1	2	1	1	2	2	2	1	1	1	1	2	1	2	2	1	48
92	2023/7/14 20:24:55	4	4	5	3	5	5	3	5	3	4	3	3	5	5	3	4	5	5	3	5	4	5	3	4	3	5	4	3	3	5	4	5	130
93	2023/7/14 20:25:15	3	4	3	5	4	5	4	4	5	4	3	4	3	4	5	5	3	5	5	5	3	5	5	4	4	4	3	5	4	4	3	4	131
94	2023/7/14 20:25:36	2	1	1	1	2	2	1	1	2	2	1	2	2	2	2	1	1	1	1	2	2	2	2	1	1	1	2	2	1	2	2	1	49
95	2023/7/14 20:25:46	4	4	3	4	5	4	5	5	5	4	3	4	4	5	4	5	4	5	4	5	5	3	3	3	3	5	4	3	3	4	5	4	131
96	2023/7/14 20:25:48	5	3	3	4	5	4	3	5	3	3	5	5	4	3	5	4	4	3	3	3	5	5	3	5	5	5	3	3	3	3	5	4	126
97	2023/7/14 20:26:32	5	5	4	5	3	3	5	4	5	3	4	3	5	4	3	4	5	4	5	3	4	4	5	5	4	4	3	3	4	3	3	3	127
98	2023/7/14 20:28:37	5	3	3	3	4	4	5	4	3	5	3	3	5	3	5	3	4	4	5	4	5	4	5	3	3	5	3	4	3	4	5	4	126
99	2023/7/14 20:32:06	5	4	4	3	5	5	3	3	5	3	4	5	5	3	4	4	4	3	4	5	3	3	3	4	4	5	4	4	4	4	3	3	125
100	2024/2/3 11:49:02	3	4	4	4	5	3	3	4	5	5	5	5	5	5	5	5	3	4	5	3	3	3	3	4	3	3	4	3	3	3	4	3	124
	1	0.03	0.09	0.08	0.08	0.09	0.04	0.07	0.07	0.13	0.08	0.09	0.05	0.07	0.05	0.07	0.06	0.06	0.05	0.11	0.1	0.08	0.03	0.05	0.07	0.05	0.07	0.08	0.06	0.08	0.08	0.02	0.11
	2	0.26	0.16	0.12	0.16	0.1	0.2	0.16	0.22	0.14	0.24	0.12	0.1	0.16	0.16	0.12	0.2	0.18	0.28	0.18	0.24	0.14	0.12	0.28	0.14	0.16	0.2	0.34	0.24	0.22	0.16	0.2	0.16
	3	1.14	0.63	1.26	0.66	0.54	0.87	0.96	0.42	0.84	0.69	0.63	0.57	0.6	1.02	0.57	1.38	1.14	0.78	1.14	0.45	0.9	0.96	1.23	1.2	1.41	0.84	1.41	0.75	1.35	0.81	0.9	0.96
	4	0.92	1.24	0.96	1.4	0.84	0.76	0.76	1.76	1.04	1.52	1.04	1.04	1.08	0.92	1.68	0.84	1.08	1.32	0.84	1.12	1.52	1.4	1.2	0.76	1.04	0.8	0.6	1.12	0.48	1.72	1.08	1.48
	5	1.15	1.55	1	1.35	2.35	1.9	1.7	1.2	1.3	0.95	1.9	2.25	1.9	1.5	1.3	0.85	1	1.1	1.05	1.75	0.85	1.2	0.5	1.35	0.7	1.75	0.65	1.45	1.2	0.7	1.55	0.6
	Si	17.5	18.35	17.1	18.25	19.6	18.85	18.25	18.35	17.25	17.4	18.9	20.05	19.05	18.25	18.7	16.65	17.3	17.65	16.6	18.3	17.45	18.55	16.3	17.6	16.8	18.3	15.4	18.1	16.65	17.35	18.75	16.55
